# Supplementary material for: Comparing the Infectivity of Recent SARS-CoV-2 Omicron Sub-Variants in Syrian Hamsters
Source: Viruses. 2024 Jan 14;16(1):122. doi: 10.3390/v16010122 (PMC10819014; doi:10.3390/v16010122)
Supplement: Supplementary file 1 [file viruses-16-00122-s001.zip]

Archive with 1 entries (1 files):
- viruses-2805237-supplementary.pdf
